# Supplementary material for: Synthesis of Azo Disperse Dyes with High Absorption for Efficient Polyethylene Terephthalate Dyeing Performances in Supercritical Carbon Dioxide
Source: Polymers (Basel). 2022 Jul 26;14(15):3020. doi: 10.3390/polym14153020 (PMC9331285; doi:10.3390/polym14153020)
Supplement: Supplementary file 1 [file polymers-14-03020-s001.zip]

Archive with 1 entries (1 files):
- polymers-1795551-supplementary.pdf
